# Supplementary material for: Impact of Matrix Surface Area on Griseofulvin Release from Extrudates Prepared via Nanoextrusion
Source: Pharmaceutics. 2021 Jul 7;13(7):1036. doi: 10.3390/pharmaceutics13071036 (PMC8308970; doi:10.3390/pharmaceutics13071036)
Supplement: Supplementary file 1 [file pharmaceutics-13-01036-s001.zip]

Archive with 1 entries (1 files):
- pharmaceutics-1261250-SI.pdf
